# Supplementary material for: Fungal and bacterial diversity of Svalbard subglacial ice
Source: Sci Rep. 2019 Dec 27;9:20230. doi: 10.1038/s41598-019-56290-5 (PMC6934841; doi:10.1038/s41598-019-56290-5)
Supplement: Supplementary file 1 — Supplementary Dataset 1 [file 41598_2019_56290_MOESM1_ESM.xlsx]

## Sheet: Supp material info
Supplementary Information to
Fungal and bacterial diversity of Svalbard subglacial ice.
L. Perini1, C. Gostinčar1,2, N. Gunde–Cimerman1
Departments of 1Biology, Biotechnical Faculty, University of Ljubljana, Večna pot 111, 1000 Ljubljana, Slovenia; 2Lars Bolund Institute of Regenerative Medicine, BGI-Qingdao, Qingdao 266555, China.
Corresponding authors: Nina Gunde-Cimerman (Nina.Gunde-Cimerman@bf.uni-lj.si)
Contents of this file
Supplementary Dataset
Introduction
This supplement contains twelve data sheets: ’fungal abundances’, ’bacterial abundances’, ’Species list - culturing’, 'ITS2 comparison', ’Shannon indeces’, ’NGS fungal species list, level7’, ’NGS bacterial species list, level7’, 'Media composition', 'Phylogenetic trees', ’Rarefaction curves_fungi’, ’Rarefaction curves_bacteria’, 'SIMPER', 'Pedersenbreen_DG-18' . These data were used for all the a…

## Sheet: Fungal abundances
		fungi CFU/100 ml	devst
ICE1	DG18	5	0
	MY1012	0	0
	MM	58.3333	18.9297
	SNA	118.333	79.1096
	DRBC	0	0
ICE2	DG18	17.6667	19.3993
	MY1012	0	0
	MM	17.6667	19.3993
	SNA	71.6667	111.168
	DRBC	14.5	14.8492
ICE3	DG18	5.5	0.707107
	MY1012	11.5	4.94975
	MM	11.5	4.94975
	SNA	37.6667	26.7644
	DRBC	12	3.53553
ICE4	DG18	482.667	213.029
	MY1012	2	0
	MM	1900	1153.26
	SNA	2440	2076.25
	DRBC	34	0
ICE5	DG18	170	70.7107
	MY1012	88.5	4.24264
	MM	993.333	510.033
	SNA	45.3333	38.2797
	DRBC	536.667	260.832
ICE6	DG18	12	11.3137
	MY1012	5	0
	MM	171.333	235.001
	SNA	19	18.5203
	DRBC	17.5	3.53553
GW	DG18	60	0
	MY1012	nd	nd
	MM	530	0
	SNA	16	0
	DRBC	76	90.5097
Fungal abundances in CFU/100 ml in subglacial ice and glacial melt-water. Abundance data were log-transformed and errors bar denoted standard deviation.

## Sheet: Bacterial abundances
		bacteria CFU/100 ml	devst
R2A	ICE1	570	70
	ICE2	495	260.144
	ICE3	301.667	431.577
	ICE4	3300	2211.33
	ICE5	1600	0
	ICE6	1136.67	1121.17
	GW	800	282.843
Bacterial abundances in CFU/100 ml in cryoconite, dark ice, clear ice, supraglacial water and snow. Errors bar denoted standard deviation. Abundance data were log-transformed.

## Sheet: Species list-culturing
Isolate name	Sample	Sampling year	Filtrated volume (ml)	Isolation media	Purification media	EXF-	EXB L-	GenBank Accession number	Species
ICE5_DG18_50ml_2	Subglacial ice	2017	50	DG-18	MEA	12644		MK671594	Botrytis cinerea
ICE2_MM_20ml_1A	Subglacial ice	2017	20	MM	MEA	12625		MK671596	Cladosporium pseudochalastosporoides
ICE5_MY1012_50ml_1	Subglacial ice	2017	50	MY-1012	MEA	12645		MK671595	Cladosporium sp.
GW_DRBC_50ml_6	Glacial meltwater	2017	50	DRBC	MEA	12974		MK671597	Collybia cirrhata
ICE5_DG18_20ml_8	Subglacial ice	2017	20	DG-18	MEA	13158		MK671600	Geomyces sp.
ICE6_SNA_5ml_4	Subglacial ice	2017	5	SNA	MEA	13112		MK671602	Helotiales sp. 1
ICE1_SNA_20ml_5	Subglacial ice	2017	20	SNA	MEA	12980		MK671605	Helotiales sp. 1
ICE5_SNA_5ml_6	Subglacial ice	2017	5	SNA	MEA	12635		MK671603	Helotiales sp. 2
GW_DRBC_50ml_2	Glacial meltwater	2017	50	DRBC	MEA	12972		MK671607	Helotiales sp. 2
GW_DRBC_50ml_5	Glacial meltwater	2017	50	DRBC	MEA	12973		MK671606	Helotiales sp. 2
ICE4_DRBC_50ml_7	Subglacial ice	2017	50	DRBC	MEA	12988		MK671604	Helotiales sp. 3
ICE1_MM_20ml_5	Subglacial ice	2017	20	MM	MEA	12979		MK671608	Lecanicillium sp.
ICE5_DG18_20ml_10	Subglacial ice	2017	20	DG-18	MEA	12996		MK671609	Leptosphaeria sp.
ICE5_SNA_50ml_11	Subglacial ice	2017	50	SNA	MEA	12998		MK671611	Mortierella sp.
ICE4_DG18_20ml_3	Subglacial ice	2017	20	DG-18	MEA	12989		MK671612	Paraleptosphaeria dryadis
ICE5_SNA_5ml_8	Subglacial ice	2017	5	SNA	MEA	12636		MK671614	Penicillium bialowiezense
ICE5_SNA_5ml_9	Subglacial ice	2017	5	SNA	MEA	12637		MK671613	Penicillium bialowiezense
ICE5_DG18_50ml_1	Subglacial ice	2017	50	DG-18	MEA	12642		MK671616	Penicillium bialowiezense
ICE5_MY1012_50ml_2	Subglacial ice	2017	50	MY-1012	MEA	12646		MK671615	Penicillium bialowiezense
ICE3_SNA_50ml_1	Subglacial ice	2017	50	SNA	MEA	12628		MK671617	Penicillium crustosum
ICE3_MM_50ml_1	Subglacial ice	2017	50	MM	MEA	12629		MK671620	Penicillium crustosum
ICE3_MM_50ml_2	Subglacial ice	2017	50	MM	MEA	12630		MK671619	Penicillium crustosum
ICE3_DG18_20ml_2	Subglacial ice	2017	20	DG-18	MEA	12631		MK671622	Penicillium crustosum
ICE3_MY1012_50ml_3	Subglacial ice	2017	50	MY-1012	MEA	12987			Penicillium crustosum
ICE3_DRBC_50ml_1	Subglacial ice	2017	50	DRBC	MEA	12986			Penicillium crustosum
ICE3_MM_20ml_4	Subglacial ice	2017	20	MM	MEA	12985			Penicillium crustosum
ICE3_DG18_50ml_1	Subglacial ice	2017	50	DG-18	MEA	12632		MK671621	Penicillium crustosum
ICE3_MY1012_50ml_1	Subglacial ice	2017	50	MY-1012	MEA	12633		MK671623	Penicillium crustosum
ICE3_MY1012_20ml_2	Subglacial ice	2017	20	MY-1012	MEA	12634		MK671618	Penicillium crustosum
ICE5_SNA_50ml_3	Subglacial ice	2017	50	SNA	MEA	12641		MK671624	Penicillium swiecickii
ICE5_DG18_20ml_9	Subglacial ice	2017	20	DG-18	MEA	12995		MK671610	Phialocephala sp.
ICE5_DRBC_50ml_21	Subglacial ice	2017	50	DRBC	MEA	12993		MK671625	Pseudeurotium hygrophilum
ICE5_SNA_20ml_4	Subglacial ice	2017	20	SNA	MEA	12638		MK671592	Pseudeurotium sp.
ICE5_SNA_20ml_5	Subglacial ice	2017	20	SNA	MEA	12639		MK671632	Pseudogymnoascus sp.
ICE5_SNA_50ml_1	Subglacial ice	2017	50	SNA	MEA	12640		MK671627	Pseudogymnoascus sp.
ICE5_DG18_20ml_5	Subglacial ice	2017	20	DG-18	MEA	12643		MK671631	Pseudogymnoascus sp.
ICE5_DRBC_20ml_12	Subglacial ice	2017	20	DRBC	MEA	12649		MK671630	Pseudogymnoascus sp.
ICE6_SNA_20ml_1	Subglacial ice	2017	20	SNA	MEA	12650		MK671626	Pseudogymnoascus sp.
ICE5_DRBC_50ml_20	Subglacial ice	2017	50	DRBC	MEA	12992		MK671629	Pseudogymnoascus sp.
ICE5_MY1012_20ml_4	Subglacial ice	2017	20	MY-1012	MEA	12997		MK671628	Pseudogymnoascus sp.
ICE5_DG18_20ml_7	Subglacial ice	2017	20	DG-18	MEA	13157		MK671601	Pseudogymnoascus sp.
ICE5_DG18_5ml_13	Subglacial ice	2017	5	DG-18	MEA	12994		MK671640	Tetracladium sp.
ICE5_DRBC_20ml_4	Subglacial ice	2017	20	DRBC	MEA	12648		MK671641	Thelebolus sp.
ICE1_R2A_20ml_4	Subglacial ice	2017	20	R2A	MEA	12624		MK671642	Unidentified Ascomycota 2
ICE1_MM_20ml_4	Subglacial ice	2017	20	MM	MEA	12978		MK671643	unidentified Ascomycota 3
ICE2_DG18_50ml_4	Subglacial ice	2017	50	DG-18	MEA	12983		MK671591	Unidentified Ascomycota 1
ICE4_DG18_50ml_8	Subglacial ice	2017	50	DG-18	MEA	13106		MK671599	Unidentified Ascomycota 1
ICE6_DG18_5ml_1	Subglacial ice	2017	5	DG-18	MEA	13114		MK671598	unidentified Ascomycota 4
ICE5_DG18_20ml_11	Subglacial ice	2017	20	DG-18	MEA	13159		MK671593	Unidentified Basidiomycota
GW_MM_10ml_6	Glacial meltwater	2017	10	MM	MEA	12976		MK671646	Venturia sp.
ICE3_R2A_5ml_7	Subglacial ice	2017	5	R2A	MEA	12990		MK671645	Venturia sp.
ICE3_SNA_20ml_3	Subglacial ice	2017	20	SNA	MEA	13105		MK671644	Venturia sp.
ICE2_MM_50ml_4	Subglacial ice	2017	50	MM	MEA	12981		MK671647	Venturiaceae sp.
ICE1_SNA_5ml_3	Subglacial ice	2017	5	SNA	PDA	12949		MK670458	Basidiomycota sp. 2
ICE2_DRBC_20ml_3	Subglacial ice	2017	20	SNA	PDA	12578		MK670466	Filobasidium magnum
ICE2_R2A_20ml_3	Subglacial ice	2017	20	DRBC	PDA	12579		MK670461	Filobasidium magnum
ICE2_SNA_20ml_3	Subglacial ice	2017	20	DRBC	PDA	12580		MK670462	Filobasidium magnum
ICE2_DG18_5ml_2	Subglacial ice	2017	5	DG-18	PDA	12953		MK670460	Filobasidium magnum
ICE2_R2A_20ml_3	Subglacial ice	2017	20	R2A	PDA	12955		MK670464	Filobasidium magnum
ICE3_R2A_5ml_3	Subglacial ice	2017	5	R2A	PDA	12957		MK670471	Filobasidium magnum
ICE1_SNA_5ml_1	Subglacial ice	2017	5	SNA	PDA	12575		MK670456	Glaciozyma-related taxon
ICE1_MM_20ml_2	Subglacial ice	2017	20	MM	PDA	12576		MK670454	Glaciozyma-related taxon
ICE4_DRBC_50ml_1	Subglacial ice	2017	50	DRBC	PDA	12582		MK670478	Glaciozyma-related taxon
ICE4_DRBC_50ml_3	Subglacial ice	2017	50	DRBC	PDA	12584		MK670480	Glaciozyma-related taxon
ICE5_DRBC_5ml_13	Subglacial ice	2017	5	DRBC	PDA	12594		MK670498	Glaciozyma-related taxon
ICE6_DRBC_20ml_1	Subglacial ice	2017	20	DRBC	PDA	12597		MK670502	Glaciozyma-related taxon
ICE1_SNA_5ml_2	Subglacial ice	2017	5	SNA	PDA	12948		MK670457	Glaciozyma-related taxon
ICE1_SNA_10ml_6	Subglacial ice	2017	10	SNA	PDA	12950		MK670455	Glaciozyma-related taxon
ICE1_MM_10ml_6	Subglacial ice	2017	10	MM	PDA	12952		MK670453	Glaciozyma-related taxon
ICE3_SNA_5ml_6	Subglacial ice	2017	5	SNA	PDA	12959		MK670474	Glaciozyma-related taxon
ICE5_DRBC_20ml_6	Subglacial ice	2017	20	DRBC	PDA	12967		MK670494	Glaciozyma-related taxon
ICE5_DRBC_20ml_7	Subglacial ice	2017	20	DRBC	PDA	12968		MK670495	Glaciozyma-related taxon
ICE5_DRBC_20ml_11	Subglacial ice	2017	20	DRBC	PDA	12969		MK670492	Glaciozyma-related taxon
ICE5_MM_5ml_3	Subglacial ice	2017	5	MM	PDA	12970		MK670500	Glaciozyma-related taxon
GW_MM_10ml_7	Glacial meltwater	2017	10	MM	PDA	13102		MK670451	Glaciozyma-related taxon
ICE3_MM_20ml_3	Subglacial ice	2017	20	MM	PDA	13103		MK670469	Glaciozyma-related taxon
ICE3_SNA_20ml_4	Subglacial ice	2017	20	SNA	PDA	13104		MK670473	Glaciozyma-related taxon
ICE6_SNA_50ml_2	Subglacial ice	2017	50	SNA	PDA	13113		MK670503	Glaciozyma-related taxon
ICE5_DRBC_20ml_1	Subglacial ice	2017	20	DRBC	PDA			MK670491	Glaciozyma-related taxon
ICE4_SNA_5ml_2	Subglacial ice	2017	5	SNA	PDA	12587		MK670488	Glaciozyma watsonii
ICE5_MM_5ml_1	Subglacial ice	2017	5	MM	PDA	12590		MK670499	Glaciozyma watsonii
ICE5_SNA_5ml_7	Subglacial ice	2017	5	SNA	PDA	12591		MK670501	Glaciozyma watsonii
GW_DG18_10ml_4	Glacial meltwater	2017	10	DG-18	PDA	12945		MK670448	Glaciozyma watsonii
ICE4_DRBC_50ml_5	Subglacial ice	2017	50	DRBC	PDA			MK670483	Glaciozyma watsonii
ICE5_DRBC_20ml_8	Subglacial ice	2017	20	DRBC	PDA	13110		MK670496	Glaciozyma watsonii
ICE4_R2A_5ml_2	Subglacial ice	2017	5	R2A	PDA	12962		MK670486	Leucosporidiella muscorum
ICE4_DRBC_50ml_2	Subglacial ice	2017	50	DRBC	PDA	12583		MK670479	Mrakia sp.
ICE5_DG18_20ml_4	Subglacial ice	2017	20	DG-18	PDA	12592		MK670489	Mrakia sp.
ICE5_DG18_50ml_3	Subglacial ice	2017	50	DG-18	PDA	12593		MK670490	Mrakia sp.
ICE5_DRBC_20ml_2	Subglacial ice	2017	20	DRBC	PDA	12595		MK670493	Mrakia sp.
ICE5_DRBC_20ml_9	Subglacial ice	2017	20	DRBC	PDA	12596		MK670497	Mrakia sp.
GW_DG18_10ml_5	Glacial meltwater	2017	10	DG-18	PDA	12946		MK670449	Mrakia sp.
ICE4_DRBC_50ml_5	Subglacial ice	2017	50	DRBC	PDA	12964		MK670482	Mrakia sp.
ICE4_DG18_5ml_6	Subglacial ice	2017	5	DG-18	PDA	13108		MK670477	Mrakia sp.
ICE2_MM_20ml_1	Subglacial ice	2017	20	MM	PDA	12581		MK670463	Naganishia albida
ICE2_DG18_50ml_5	Subglacial ice	2017	50	DG-18	PDA	12954		MK670459	Naganishia albida
ICE2_SNA_5ml_5	Subglacial ice	2017	5	SNA	PDA	12956		MK670467	Naganishia albida
ICE3_DRBC_50ml_2	Subglacial ice	2017	50	DRBC	PDA	12961		MK670468	Phenoliferia glacialis
ICE2_SNA_20ml_1	Subglacial ice	2017	20	SNA	PDA	12577		MK670465	Phenoliferia psychrophenolica
ICE4_DRBC_50ml_4	Subglacial ice	2017	50	DRBC	PDA	12585		MK670481	Phenoliferia psychrophenolica
ICE4_SNA_5ml_1	Subglacial ice	2017	5	SNA	PDA	12586		MK670487	Phenoliferia psychrophenolica
ICE4_MM_5ml_2	Subglacial ice	2017	5	MM	PDA	12589		MK670485	Phenoliferia psychrophenolica
ICE1_DG18_20ml_1	Subglacial ice	2017	20	DG-18	PDA	12951		MK670452	Phenoliferia psychrophenolica
ICE3_SNA_20ml_2	Subglacial ice	2017	20	SNA	PDA	12960		MK670472	Phenoliferia psychrophenolica
GW_MM_10ml_5	Glacial meltwater	2017	10	MM	PDA	13101		MK670450	Phenoliferia psychrophenolica
ICE4_DG18_5ml_5	Subglacial ice	2017	5	DG-18	PDA	13107		MK670476	Phenoliferia psychrophenolica
ICE4_DRBC_50ml_6	Subglacial ice	2017	50	DRBC	PDA	13109		MK670484	Phenoliferia psychrophenolica
ICE1_MM_20ml_1	Subglacial ice	2017	20	MM	MEA	12623		MK671639	Rhodotorula svalbardensis
ICE2_DRBC_20ml_2	Subglacial ice	2017	20	DRBC	MEA	12626		MK671638	Rhodotorula svalbardensis
ICE2_SNA_20ml_2	Subglacial ice	2017	20	SNA	MEA	12627		MK671636	Rhodotorula svalbardensis
ICE5_DRBC_20ml_3	Subglacial ice	2017	20	DRBC	MEA	12647		MK671634	Rhodotorula svalbardensis
ICE2_DRBC_20ml_4	Subglacial ice	2017	20	DRBC	MEA	12984		MK671637	Rhodotorula svalbardensis
ICE5_DRBC_20ml_10	Subglacial ice	2017	20	DRBC	MEA	12991		MK671635	Rhodotorula svalbardensis
ICE5_DRBC_5ml_19	Subglacial ice	2017	5	DRBC	MEA	13111		MK671633	Rhodotorula svalbardensis
ICE3_R2A_20ml_1	Subglacial ice	2017	20	R2A	PDA	12958		MK670470	Sporidiobolus sp.
ICE4_DG18_5ml_1	Subglacial ice	2017	5	DG-18	PDA	12588		MK670475	Vishniacozyma victoriae
ICE1_R2A_20ml_5	Subglacial ice	2017	20	R2A	R2A		L-2278	MK670521	Flavobacterium sp.
ICE2_R2A_5ml_6	Subglacial ice	2017	5	R2A	R2A		L-2279		Cryobacterium sp.
ICE2_R2A_5ml_8	Subglacial ice	2017	5	R2A	R2A		L-2280	MK670533	Flavobacterium sp.
ICE2_R2A_5ml_10_1	Subglacial ice	2017	5	R2A	R2A		L-2282	MK670527	Flavobacterium sp.
ICE2_R2A_20ml_2	Subglacial ice	2017	20	R2A	R2A		L-2283	MK670525	Massilia sp.
ICE3_R2A_5ml_4	Subglacial ice	2017	5	R2A	R2A		L-2284	MK670535	Flavobacterium sp.
ICE3_R2A_5ml_9	Subglacial ice	2017	5	R2A	R2A		L-2285	MK670539	Cryobacterium sp.
ICE3_R2A_5ml_5	Subglacial ice	2017	5	R2A	R2A		L-2286	MK670536	unidentified Oxalobacteraceae (related to Actimicrobium antarcticum)
ICE6_R2A_5ml_4	Subglacial ice	2017	5	R2A	R2A		L-2288	MK670550	Herminiimonas sp.
ICE6_R2A_5ml_6	Subglacial ice	2017	5	R2A	R2A		L-2290	MK670551	Herminiimonas sp.
ICE6_R2A_5ml_7	Subglacial ice	2017	5	R2A	R2A		L-2291	MK670552	Flavobacterium sp.
ICE6_R2A_5ml_8	Subglacial ice	2017	5	R2A	R2A		L-2292	MK670553	Flavobacterium sp.
ICE6_R2A_50ml_1	Subglacial ice	2017	50	R2A	R2A		L-2293	MK670549	Flavobacterium sp.
GW_SNA_10ml_2	Glacial meltwater	2017	10	SNA	R2A		L-2553	MK670514	Pseudomonas graminis
GW_SNA_10ml_4	Glacial meltwater	2017	10	SNA	R2A		L-2554	MK670515	Pseudomonas sp.
GW_R2A_50ml_3	Glacial meltwater	2017	50	R2A	R2A		L-2555		Massilia sp.
GW_R2A_10ml_4	Glacial meltwater	2017	10	R2A	R2A		L-2556	MK670507	Flavobacterium sp.
GW_R2A_10ml_5	Glacial meltwater	2017	10	R2A	R2A		L-2557	MK670508	Pseudomonas sp.
GW_R2A_10ml_7	Glacial meltwater	2017	10	R2A	R2A		L-2558	MK670510	Polaromonas sp.
GW_R2A_50ml_2	Glacial meltwater	2017	50	R2A	R2A		L-2559	MK670513	Flavobacterium sp.
ICE1_R2A_5ml_7	Subglacial ice	2017	5	R2A	R2A		L-2560	MK670522	Flavobacterium sp.
ICE1_R2A_10ml_1	Subglacial ice	2017	10	R2A	R2A		L-2561	MK670518	Flavobacterium sp.
ICE1_R2A_10ml_2	Subglacial ice	2017	10	R2A	R2A		L-2562	MK670519	Flavobacterium sp.
ICE1_R2A_20ml_3	Subglacial ice	2017	20	R2A	R2A		L-2563	MK670520	Flavobacterium sp.
ICE2_R2A_5ml_4	Subglacial ice	2017	5	R2A	R2A		L-2564	MK670531	Hymenobacter sp.
ICE2_R2A_5ml_5	Subglacial ice	2017	5	R2A	R2A		L-2565	MK670532	Polaromonas sp.
ICE2_R2A_5ml_11	Subglacial ice	2017	5	R2A	R2A		L-2566	MK670528	Spirosoma sp. (from Antarctica)
ICE2_R2A_5ml_12	Subglacial ice	2017	5	R2A	R2A		L-2567	MK670529	Flavobacterium sp.
ICE2_R2A_5ml_13	Subglacial ice	2017	5	R2A	R2A		L-2568	MK670530	Cryobacterium sp.
ICE2_R2A_50ml_1	Subglacial ice	2017	50	R2A	R2A		L-2569	MK670526	unidentified Oxalobacteraceae
ICE2_MM_50ml_3	Subglacial ice	2017	50	MM	R2A		L-2570	MK670524	Pseudomonas graminis
ICE3_R2A_5ml_10	Subglacial ice	2017	5	R2A	R2A		L-2571	MK670534	Cryobacterium sp.
ICE4_R2A_5ml_4	Subglacial ice	2017	5	R2A	R2A		L-2572	MK670540	Flavobacterium sp.
ICE4_R2A_5ml_5	Subglacial ice	2017	5	R2A	R2A		L-2573	MK670541	Flavobacterium sp.
ICE4_R2A_5ml_6	Subglacial ice	2017	5	R2A	R2A		L-2574	MK670542	Flavobacterium sp.
ICE5_R2A_5ml_3	Subglacial ice	2017	5	R2A	R2A		L-2575	MK670547	Pseudomonas sp.
ICE5_R2A_20ml_1	Subglacial ice	2017	20	R2A	R2A		L-2577	MK670545	Massilia sp.
ICE5_R2A_20ml_2	Subglacial ice	2017	20	R2A	R2A		L-2578	MK670546	Pseudomonas sp.
ICE5_MM_5ml_2	Subglacial ice	2017	5	MM	R2A		L-2579	MK670543	Cryobacterium sp.
ICE5_MM_5ml_4	Subglacial ice	2017	5	MM	R2A		L-2580	MK670544	Cryobacterium sp.
ICE6_R2A_20ml_3	Subglacial ice	2017	20	R2A	R2A		L-2581	MK670548	unidentified Oxalobacteraceae
GW_MM_10ml_2	Glacial meltwater	2017	10	MM	R2A		L-2646	MK670504	Pseudomonas graminis
GW_MM_10ml_3	Glacial meltwater	2017	10	MM	R2A		L-2647	MK670505	unidentified Burkholderiaceae
GW_SNA_10ml_5	Glacial meltwater	2017	10	SNA	R2A		L-2648	MK670516	Sphingomonas sp. (faeni)
GW_SNA_10ml_6	Glacial meltwater	2017	10	SNA	R2A		L-2649	MK670517	Sphingomonas sp. (glacialis)
GW_R2A_50ml_1	Glacial meltwater	2017	50	R2A	R2A		L-2650	MK670512	Pseudomonas sp.
GW_R2A_10ml_6	Glacial meltwater	2017	10	R2A	R2A		L-2651	MK670509	Sphingorhabdus sp.
GW_R2A_10ml_9	Glacial meltwater	2017	10	R2A	R2A		L-2652	MK670511	Pseudomonas frederiksbergensis
GW_R2A_10ml_10	Glacial meltwater	2017	10	R2A	R2A		L-2653	MK670506	Massilia sp.
ICE3_R2A_5ml_6	Subglacial ice	2017	5	R2A	R2A		L-2661	MK670537	Paenibacillus antarcticus
ICE1_R2A_5ml_8	Subglacial ice	2017	5	R2A	R2A		L-2662	MK670523	Flavobacterium sp.
ICE3_R2A_5ml_8	Subglacial ice	2017	5	R2A	R2A		L-2692	MK670538	Massilia sp.

## Sheet: ITS2 comparison
query	subject	e-value	number of identical nucleotides in alignment	percent of identical nucleotides in alignment	length of alignment
EXF-12983 unidentified Ascomycota	1b9dd318bd22081b39604206d1c1f5a0	4.62e-77	205	88.745	231
EXF-12638 Pseudeurotium sp.	29b629a6b8c9760fa71ddc0782308fe2	6.76e-100	223	93.697	238
EXF-13159 unidentified Basidiomycota (Peniophora)	588d574d821a1dd59529c561b6d600d2	7.69e-120	236	98.333	240
EXF-12644 Botrytis cinerea	29b629a6b8c9760fa71ddc0782308fe2	2.44e-84	216	90	240
EXF-12645 Cladosporium sp.	343c33fd78cce6345da186910e53b793	1.42e-126	240	100	240
EXF-12625 Cladosporium pseudochalastosporoides	343c33fd78cce6345da186910e53b793	6.47e-125	239	99.583	240
EXF-12974 Collybia cirrhata	ad99829bd9bf274b8c2ffc17ea381a9f	1.87e-91	221	91.701	241
EXF-13114 unidentified Ascomycota	50d7757f3e596c0a74ec71eab37f3ea7	1.63e-81	216	89.256	242
EXF-13106 unidentified Ascomycota	1b9dd318bd22081b39604206d1c1f5a0	4.62e-77	205	88.745	231
EXF-13158 Geomyces sp.	29b629a6b8c9760fa71ddc0782308fe2	1.9e-86	215	90.336	238
EXF-13157 Pseudogymnoascus sp.	29b629a6b8c9760fa71ddc0782308fe2	1.5e-86	215	90.336	238
EXF-13112 Helotiales sp. 1	29b629a6b8c9760fa71ddc0782308fe2	9.33e-69	208	85.95	242
EXF-12635 Helotiales sp. 2	29b629a6b8c9760fa71ddc0782308fe2	4.16e-67	207	85.537	242
EXF-12988 Helotiales sp. 3	e255ba7ba817475edf3ae5b258d50c5c	3.4e-68	135	100	135
EXF-12980 Helotiales sp. 1	29b629a6b8c9760fa71ddc0782308fe2	9.26e-69	208	85.95	242
EXF-12973 Helotiales sp. 2	29b629a6b8c9760fa71ddc0782308fe2	4.29e-67	207	85.537	242
EXF-12972 Helotiales sp. 2	29b629a6b8c9760fa71ddc0782308fe2	4.23e-67	207	85.537	242
EXF-12979 Lecanicillium sp.	78e3c7d7b19dc1af8ae951bc5451d960	3.31e-123	238	99.167	240
EXF-12996 Leptosphaeria sp.	8575474e9bcb71e5f5e0374ae4dec4d7	1.98e-95	224	92.181	243
EXF-12995 Phialocephala sp.	29b629a6b8c9760fa71ddc0782308fe2	1.25e-77	212	88.333	240
EXF-12998 Mortierella sp.	0f23f3714d1e8e5e4262b88a9a2f29d9	3.27e-53	149	87.647	170
EXF-12989 Paraleptosphaeria dryadis	480ae0f873d1016350212157a3d782c4	5.7e-101	225	93.75	240
EXF-12637 Penicillium bialowiezense	6d3eddb742ad1c7464ba8093a74c0a96	5.4e-111	232	96.266	241
EXF-12636 Penicillium bialowiezense	6d3eddb742ad1c7464ba8093a74c0a96	5.46e-111	232	96.266	241
EXF-12646 Penicillium bialowiezense	6d3eddb742ad1c7464ba8093a74c0a96	5.55e-111	232	96.266	241
EXF-12642 Penicillium bialowiezense	6d3eddb742ad1c7464ba8093a74c0a96	2.97e-108	227	96.186	236
EXF-12628 Penicillium crustosum	6d3eddb742ad1c7464ba8093a74c0a96	6.95e-125	239	99.583	240
EXF-12634 Penicillium crustosum	6d3eddb742ad1c7464ba8093a74c0a96	7.08e-125	239	99.583	240
EXF-12630 Penicillium crustosum	6d3eddb742ad1c7464ba8093a74c0a96	7.14e-125	239	99.583	240
EXF-12629 Penicillium crustosum	6d3eddb742ad1c7464ba8093a74c0a96	7.11e-125	239	99.583	240
EXF-12632 Penicillium crustosum	6d3eddb742ad1c7464ba8093a74c0a96	7.2e-125	239	99.583	240
EXF-12631 Penicillium crustosum	6d3eddb742ad1c7464ba8093a74c0a96	7.08e-125	239	99.583	240
EXF-12633 Penicillium crustosum	6d3eddb742ad1c7464ba8093a74c0a96	6.96e-125	239	99.583	240
EXF-12641 Penicillium swiecickii	6d3eddb742ad1c7464ba8093a74c0a96	7.1e-115	234	97.095	241
EXF-12993 Pseuderotium hygrophylum	29b629a6b8c9760fa71ddc0782308fe2	1.15e-107	229	95.417	240
EXF-12650 Pseudogymnoascus sp.	29b629a6b8c9760fa71ddc0782308fe2	1.52e-86	215	90.336	238
EXF-12640 Pseudogymnoascus sp.	29b629a6b8c9760fa71ddc0782308fe2	1.54e-86	215	90.336	238
EXF-12997 Pseudogymnoascus sp.	29b629a6b8c9760fa71ddc0782308fe2	1.52e-86	215	90.336	238
EXF-12992 Pseudogymnoascus sp.	29b629a6b8c9760fa71ddc0782308fe2	1.52e-86	215	90.336	238
EXF-12649 Pseudogymnoascus sp.	29b629a6b8c9760fa71ddc0782308fe2	1.53e-86	215	90.336	238
EXF-12643 Pseudogymnoascus sp.	29b629a6b8c9760fa71ddc0782308fe2	1.53e-86	215	90.336	238
EXF-12639 Pseudogymnoascus sp.	29b629a6b8c9760fa71ddc0782308fe2	1.52e-86	215	90.336	238
EXF-13111 Rhodotorula svalbardensis	af0dd4b3cfe45eb5825297ffe06ab60e	7.2e-125	239	99.583	240
EXF-12647 Rhodotorula svalbardensis	af0dd4b3cfe45eb5825297ffe06ab60e	7.5e-125	239	99.583	240
EXF-12991 Rhodotorula svalbardensis	af0dd4b3cfe45eb5825297ffe06ab60e	7.69e-125	239	99.583	240
EXF-12627 Rhodotorula svalbardensis	af0dd4b3cfe45eb5825297ffe06ab60e	2.13e-126	240	100	240
EXF-12984 Rhodotorula svalbardensis	af0dd4b3cfe45eb5825297ffe06ab60e	2.34e-126	240	100	240
EXF-12626 Rhodotorula svalbardensis	af0dd4b3cfe45eb5825297ffe06ab60e	2.33e-126	240	100	240
EXF-12623 Rhodotorula svalbardensis	af0dd4b3cfe45eb5825297ffe06ab60e	2.29e-126	240	100	240
EXF-12994 Tetracladium sp.	e255ba7ba817475edf3ae5b258d50c5c	2.62e-69	152	95.597	159
EXF-12648 Thelebolus globosus	29b629a6b8c9760fa71ddc0782308fe2	1.45e-126	240	100	240
EXF-12624 unidentified Ascomycota	c845060e8ad3392de3ff5af3a4adf961	1.19e-72	157	95.732	164
EXF-12978 unidentified Ascomycota	29b629a6b8c9760fa71ddc0782308fe2	4.16e-84	215	89.958	239
EXF-13105 Venturia sp.	343c33fd78cce6345da186910e53b793	1.16e-62	136	96.454	141
EXF-12990 Venturia sp.	343c33fd78cce6345da186910e53b793	1.17e-62	136	96.454	141
EXF-12976 Venturia sp.	343c33fd78cce6345da186910e53b793	1.17e-62	136	96.454	141
EXF-12981 Venturiaceae sp.	6d3eddb742ad1c7464ba8093a74c0a96	3.26e-63	159	90.857	175

## Sheet: Shannon indeces
FUNGI	Shannon index
C-ice-1	2.8922
C-ice-2	2.61775
G-wtr-A	2.72124
L-wtr	3.27118
S-ice-A1	1.74537
S-ice-A2	3.12218
S-ice-B1	2.90804
S-ice-B2	3.63886
S-ice-C1	1.25284
Sea-F	1.81186
Sea-H	2.85798
Tap	2.49004
BACTERIA	Shannon index
C-ice-1	2.5096
C-ice-2	2.52876
G-wtr-A	4.62684
L-wtr	5.07601
S-ice-A1	3.51821
S-ice-A2	3.52384
S-ice-B1	5.03467
S-ice-B2	3.26046
S-ice-C1	3.51743
Sea-F	5.49967
Sea-H	4.31995
Tap	5.23948

## Sheet: NGS fungal species list, level7
index	C-ice-1	C-ice-2	G-wtr-A	L-wtr	S-ice-A1	S-ice-A2	S-ice-B1	S-ice-B2	S-ice-C1	Sea-F	Sea-H	Tap
Unassigned;__;__;__;__;__;__	13	2121	3	263	0	0	0	0	0	5575	10134	364
k__Alveolata;p__Ciliophora;c__unidentified;o__unidentified;f__unidentified;g__unidentified;s__unidentified	0	0	0	0	0	0	0	0	0	0	0	20
k__Chromista;p__unidentified;c__unidentified;o__unidentified;f__unidentified;g__unidentified;s__unidentified	0	0	0	0	0	0	0	0	0	945	1005	0
k__Fungi;__;__;__;__;__;__	9524	21588	13177	59090	272	63967	70	42	83	20073	57160	3935
k__Fungi;p__Ascomycota;__;__;__;__;__	3879	0	0	0	0	0	0	0	0	0	0	0
k__Fungi;p__Ascomycota;c__Dothideomycetes;__;__;__;__	66308	1034	77	0	3	17	0	0	0	3	23	0
k__Fungi;p__Ascomycota;c__Dothideomycetes;o__Capnodiales;__;__;__	30286	474	32	0	13	9	0	0	0	4	9	0
k__Fungi;p__Ascomycota;c__Dothideomycetes;o__Capnodiales;f__Cladosporiaceae;g__Cladosporium;__	9	0	0	0	0	0	0	0	0	0	0	0
k__Fungi;p__Ascomycota;c__Dothideomycetes;o__Dothideales;f__Aureobasidiaceae;g__Aureobasidium;__	0	0	0	13	16	0	0	0	0	0	0	0
k__Fungi;p__Ascomycota;c__Dothideomycetes;o__Dothideales;f__Dothideaceae;__;__	42468	753	38	0	0	25	0	0	0	0	8	0
k__Fungi;p__Ascomycota;c__Dothideomycetes;o__Dothideales;f__Dothideales_fam_Incertae_sedis;g__Hortaea;s__Hortaea_werneckii	0	12	4	0	79163	801	80	39	30	7	16	0
k__Fungi;p__Ascomycota;c__Dothideomycetes;o__Pleosporales;__;__;__	0	0	0	0	3	0	3	0	0	0	0	0
k__Fungi;p__Ascomycota;c__Dothideomycetes;o__Pleosporales;f__Didymellaceae;__;__	40	356	239	8	446	5217	31521	62098	979	345	102	0
k__Fungi;p__Ascomycota;c__Dothideomycetes;o__Pleosporales;f__Phaeosphaeriaceae;__;__	0	0	0	4	0	0	0	0	0	0	0	0
k__Fungi;p__Ascomycota;c__Dothideomycetes;o__Pleosporales;f__Phaeosphaeriaceae;g__Chaetosphaeronema;s__unidentified	0	0	0	0	8	0	0	0	0	0	0	0
k__Fungi;p__Ascomycota;c__Dothideomycetes;o__Pleosporales;f__Pleosporaceae;__;__	0	0	0	4	0	0	0	0	0	0	0	0
k__Fungi;p__Ascomycota;c__Dothideomycetes;o__Pleosporales;f__Pleosporaceae;g__Comoclathris;s__Comoclathris_sedi	12	0	0	9	38	0	0	0	0	0	0	0
k__Fungi;p__Ascomycota;c__Dothideomycetes;o__Pleosporales;f__Sporormiaceae;g__unidentified;s__unidentified	9	0	0	4	32	0	0	0	0	0	0	0
k__Fungi;p__Ascomycota;c__Eurotiomycetes;o__Chaetothyriales;f__Herpotrichiellaceae;g__Cladophialophora;__	0	0	3	0	0	0	0	0	0	0	0	0
k__Fungi;p__Ascomycota;c__Eurotiomycetes;o__Eurotiales;f__Aspergillaceae;g__Aspergillus;__	0	0	0	0	0	0	0	0	0	0	8	0
k__Fungi;p__Ascomycota;c__Eurotiomycetes;o__Eurotiales;f__Aspergillaceae;g__Penicillium;__	0	2	0	0	36	549	4404	10	13	3	3	0
k__Fungi;p__Ascomycota;c__Eurotiomycetes;o__Verrucariales;__;__;__	0	134	0	0	0	0	0	0	0	0	0	0
k__Fungi;p__Ascomycota;c__Eurotiomycetes;o__Verrucariales;f__Verrucariaceae;__;__	1951	8057	2121	312	50	352	8	11	16	161	33	0
k__Fungi;p__Ascomycota;c__Eurotiomycetes;o__Verrucariales;f__Verrucariaceae;g__Atla;__	0	0	0	80	0	0	0	0	0	0	0	0
k__Fungi;p__Ascomycota;c__Eurotiomycetes;o__Verrucariales;f__Verrucariaceae;g__Atla;s__Atla_oulankaensis	289	1132	1511	7749	0	68	0	0	0	26	0	0
k__Fungi;p__Ascomycota;c__Eurotiomycetes;o__Verrucariales;f__Verrucariaceae;g__Verrucaria;s__Verrucaria_alpicola	64	137	186	903	0	15	0	0	0	0	0	0
k__Fungi;p__Ascomycota;c__Leotiomycetes;__;__;__;__	434	998	265	24	7	60	0	0	4	15	7	0
k__Fungi;p__Ascomycota;c__Leotiomycetes;o__Helotiales;__;__;__	0	30	0	0	0	0	0	0	0	6998	0	0
k__Fungi;p__Ascomycota;c__Leotiomycetes;o__Thelebolales;f__Thelebolaceae;g__Thelebolus;s__Thelebolus_globosus	0	0	0	0	4	0	0	0	0	0	0	0
k__Fungi;p__Ascomycota;c__Sordariomycetes;o__Hypocreales;f__Cordycipitaceae;g__Lecanicillium;__	23	57	77	204	0	4	0	0	0	0	0	0
k__Fungi;p__Ascomycota;c__Sordariomycetes;o__Xylariales;f__Hyponectriaceae;g__Physalospora;s__Physalospora_scirpi	0	0	0	0	3	0	0	0	0	0	0	0
k__Fungi;p__Basidiomycota;__;__;__;__;__	0	12	0	0	14	108	180	904	25	16	74	0
k__Fungi;p__Basidiomycota;c__Agaricomycetes;__;__;__;__	0	12	11	0	140	1827	19715	33	26	0	6	0
k__Fungi;p__Basidiomycota;c__Agaricomycetes;o__Agaricales;f__Lycoperdaceae;g__Lycoperdon;__	0	0	0	0	6	0	0	0	0	0	0	0
k__Fungi;p__Basidiomycota;c__Agaricomycetes;o__Hymenochaetales;f__Hymenochaetales_fam_Incertae_sedis;g__Resinicium;s__Resinicium_bicolor	0	0	0	0	0	0	0	0	5	0	0	0
k__Fungi;p__Basidiomycota;c__Agaricomycetes;o__Hymenochaetales;f__Schizoporaceae;__;__	0	0	0	0	0	0	0	0	22719	0	0	0
k__Fungi;p__Basidiomycota;c__Agaricomycetes;o__Hymenochaetales;f__Schizoporaceae;g__Hyphodontia;s__Hyphodontia_floccosa	25061	394	17	0	0	4	0	0	0	3	6	0
k__Fungi;p__Basidiomycota;c__Agaricomycetes;o__Hymenochaetales;f__Schizoporaceae;g__Schizopora;s__Schizopora_flavipora	458	363957	53	0	60	46	19	205	11	19	15	0
k__Fungi;p__Basidiomycota;c__Agaricomycetes;o__Hymenochaetales;f__Schizoporaceae;g__unidentified;s__unidentified	297	1182	1860	63	1363	6089	1543	8929	437904	171	321	0
k__Fungi;p__Basidiomycota;c__Agaricomycetes;o__Polyporales;__;__;__	0	0	0	0	0	0	10	0	0	0	0	0
k__Fungi;p__Basidiomycota;c__Agaricomycetes;o__Polyporales;f__Hyphodermataceae;g__Hyphoderma;s__unidentified	0	0	0	0	3	0	0	0	0	0	0	0
k__Fungi;p__Basidiomycota;c__Agaricomycetes;o__Polyporales;f__Meripilaceae;g__Meripilus;s__Meripilus_giganteus	1853	4798	167353	14792	108679	27961	163456	319	391	193506	169	0
k__Fungi;p__Basidiomycota;c__Agaricomycetes;o__Polyporales;f__Meripilaceae;g__Physisporinus;s__unidentified	0	0	11	0	0	0	0	0	0	0	0	0
k__Fungi;p__Basidiomycota;c__Agaricomycetes;o__Polyporales;f__Meruliaceae;g__Ceriporia;s__Ceriporia_purpurea	0	0	0	0	0	0	0	0	33	0	0	0
k__Fungi;p__Basidiomycota;c__Agaricomycetes;o__Polyporales;f__Meruliaceae;g__Phlebia;__	12	26	22	19	187	2660	17272	46	48	9	12	0
k__Fungi;p__Basidiomycota;c__Agaricomycetes;o__Russulales;f__Peniophoraceae;g__Peniophora;__	0	0	0	0	5	0	0	0	0	0	0	0
k__Fungi;p__Basidiomycota;c__Agaricomycetes;o__Russulales;f__Stereaceae;g__Stereum;s__Stereum_hirsutum	0	0	3	0	0	0	0	0	0	0	0	0
k__Fungi;p__Basidiomycota;c__Malasseziomycetes;o__Malasseziales;__;__;__	0	0	0	0	0	4	0	0	0	0	0	0
k__Fungi;p__Basidiomycota;c__Malasseziomycetes;o__Malasseziales;f__Malasseziaceae;g__Malassezia;s__Malassezia_restricta	0	0	22	0	184	89834	52	13	23	0	4	0
k__Fungi;p__Basidiomycota;c__Malasseziomycetes;o__Malasseziales;f__unidentified;g__unidentified;s__unidentified	50	26	0	9	14790	155	11	6	0	20	5	0
k__Fungi;p__Basidiomycota;c__Microbotryomycetes;__;__;__;__	28	229	190	0	429	2112	6864	34462	683	1472	78	7
k__Fungi;p__Basidiomycota;c__Microbotryomycetes;o__Kriegeriales;f__Kriegeriaceae;__;__	0	0	0	0	0	119	403	2161	44	485	0	0
k__Fungi;p__Basidiomycota;c__Microbotryomycetes;o__Kriegeriales;f__Kriegeriaceae;g__Libkindia;s__Libkindia_masarykiana	42	301	296	9	537	3457	9365	46974	933	102114	119	6
k__Fungi;p__Basidiomycota;c__Microbotryomycetes;o__Leucosporidiales;__;__;__	0	0	0	0	0	123	1031	5161	17	0	0	0
k__Fungi;p__Basidiomycota;c__Microbotryomycetes;o__Leucosporidiales;f__unidentified;g__unidentified;s__unidentified	179	1077	1024	47	2531	19247	84225	182993	4624	3119	493	51
k__Fungi;p__Basidiomycota;c__Microbotryomycetes;o__unidentified;f__unidentified;g__unidentified;s__unidentified	58	131	117	52	242	1182	3286	17337	363	354	81	50
k__Fungi;p__Chytridiomycota;__;__;__;__;__	2181	5409	4732	19509	32	381	10	2	12	143	1733	0
k__Fungi;p__Chytridiomycota;c__Rhizophydiomycetes;o__Rhizophydiales;__;__;__	104	162	45	7	0	11	0	0	0	39	0	0
k__Fungi;p__Chytridiomycota;c__Rhizophydiomycetes;o__Rhizophydiales;f__Alphamycetaceae;g__Betamyces;s__Betamyces_americae-meridionalis	4	59	0	3	21	19	0	11	5	533	18	15551
k__Fungi;p__Chytridiomycota;c__unidentified;o__unidentified;f__unidentified;g__unidentified;s__unidentified	11952	33561	173652	46122	904	3413	3962	25551	18444	11483	100983	170536
k__Fungi;p__Rozellomycota;c__Rozellomycotina_cls_Incertae_sedis;o__GS05;f__unidentified;g__unidentified;s__unidentified	0	0	0	0	0	0	0	0	0	12	0	154
k__Fungi;p__Rozellomycota;c__unidentified;o__unidentified;f__unidentified;g__unidentified;s__unidentified	210	3269	227	7672	225	180	22	0	17	4632	4455	29820
k__Fungi;p__unidentified;c__unidentified;o__unidentified;f__unidentified;g__unidentified;s__unidentified	0	18	0	28	0	0	0	0	0	3829	304	64
k__Rhizaria;p__Cercozoa;c__unidentified;o__unidentified;f__unidentified;g__unidentified;s__unidentified	0	0	0	0	0	0	0	0	0	386	193	18
sample	C-ice-1	C-ice-2	G-wtr-A	L-wtr	S-ice-A1	S-ice-A2	S-ice-B1	S-ice-B2	S-ice-C1	Sea-F	Sea-H	Tap
sampletype	clear_ice	clear_ice	glacial_water	lake_water	subglacial_ice	subglacial_ice	subglacial_ice	subglacial_ice	subglacial_ice	sea_water	sea_water	tap_water

## Sheet: NGS bact species list, level7
index	C-ice-1	C-ice-2	G-wtr-A	L-wtr	S-ice-A1	S-ice-A2	S-ice-B1	S-ice-B2	S-ice-C1	Sea-F	Sea-H	Tap
k__Archaea;p__Euryarchaeota;c__Thermoplasmata;o__E2;f__Marine group II;g__;s__	0	0	0	0	0	0	0	0	0	0	221	48
k__Bacteria;p__Acidobacteria;c__Acidobacteria-6;o__iii1-15;f__;g__;s__	0	0	0	0	197	117	290	0	0	0	0	0
k__Bacteria;p__Acidobacteria;c__Acidobacteria-6;o__iii1-15;f__mb2424;g__;s__	0	0	0	0	0	0	0	0	0	0	0	12
k__Bacteria;p__Acidobacteria;c__Solibacteres;o__Solibacterales;f__;g__;s__	0	0	0	0	0	0	0	0	0	0	0	344
k__Bacteria;p__Acidobacteria;c__Solibacteres;o__Solibacterales;f__[Bryobacteraceae];g__;s__	0	0	0	0	0	380	0	0	0	0	0	217
k__Bacteria;p__Acidobacteria;c__Solibacteres;o__Solibacterales;f__[Bryobacteraceae];g__Bryobacter;s__	0	0	0	14	0	0	0	0	0	0	0	0
k__Bacteria;p__Acidobacteria;c__[Chloracidobacteria];o__PK29;f__;g__;s__	0	0	0	0	0	0	0	0	0	0	0	274
k__Bacteria;p__Acidobacteria;c__[Chloracidobacteria];o__RB41;f__Ellin6075;g__;s__	0	0	0	0	21229	0	1207	0	0	0	0	0
k__Bacteria;p__Acidobacteria;c__iii1-8;o__DS-18;f__;g__;s__	0	0	7	0	0	0	0	375	0	0	0	0
k__Bacteria;p__Actinobacteria;c__;o__;f__;g__;s__	0	0	0	0	0	0	0	108	0	0	0	0
k__Bacteria;p__Actinobacteria;c__Acidimicrobiia;o__Acidimicrobiales;f__C111;g__;s__	22	0	0	136	0	391	2255	0	0	380	105	0
k__Bacteria;p__Actinobacteria;c__Acidimicrobiia;o__Acidimicrobiales;f__EB1017;g__;s__	0	0	0	0	0	0	1376	0	0	0	0	0
k__Bacteria;p__Actinobacteria;c__Acidimicrobiia;o__Acidimicrobiales;f__OCS155;g__;s__	0	0	0	0	0	0	0	0	0	40	0	0
k__Bacteria;p__Actinobacteria;c__Acidimicrobiia;o__Acidimicrobiales;f__SC3-41;g__;s__	0	0	0	0	0	0	0	0	0	273	0	0
k__Bacteria;p__Actinobacteria;c__Acidimicrobiia;o__Acidimicrobiales;f__wb1_P06;g__;s__	0	0	0	0	0	0	0	0	0	21	0	0
k__Bacteria;p__Actinobacteria;c__Actinobacteria;o__Actinomycetales;f__;g__;s__	0	0	0	864	0	0	0	0	0	149	20	0
k__Bacteria;p__Actinobacteria;c__Actinobacteria;o__Actinomycetales;f__ACK-M1;g__;s__	0	0	248	7170	0	23	0	0	0	0	0	819
k__Bacteria;p__Actinobacteria;c__Actinobacteria;o__Actinomycetales;f__Brevibacteriaceae;g__Brevibacterium;s__aureum	0	0	0	0	0	0	0	0	208	0	0	0
k__Bacteria;p__Actinobacteria;c__Actinobacteria;o__Actinomycetales;f__Microbacteriaceae;__;__	313	0	0	0	0	0	0	0	0	0	0	0
k__Bacteria;p__Actinobacteria;c__Actinobacteria;o__Actinomycetales;f__Microbacteriaceae;g__Candidatus Aquiluna;s__rubra	0	0	0	0	0	0	0	0	0	130	58	0
k__Bacteria;p__Actinobacteria;c__Actinobacteria;o__Actinomycetales;f__Microbacteriaceae;g__Cryobacterium;s__psychrophilum	0	0	0	0	0	0	0	0	199	0	0	0
k__Bacteria;p__Actinobacteria;c__Actinobacteria;o__Actinomycetales;f__Microbacteriaceae;g__Salinibacterium;s__	0	0	0	0	0	96	0	98	0	0	0	0
k__Bacteria;p__Actinobacteria;c__Actinobacteria;o__Actinomycetales;f__Micrococcaceae;g__Micrococcus;__	126732	157308	35615	797	31254	4265	7373	5196	16681	748	26	269
k__Bacteria;p__Actinobacteria;c__Actinobacteria;o__Actinomycetales;f__Micrococcaceae;g__Micrococcus;s__luteus	128	0	0	0	231	0	0	0	0	0	0	0
k__Bacteria;p__Actinobacteria;c__Actinobacteria;o__Actinomycetales;f__Nocardioidaceae;g__Aeromicrobium;s__	0	0	0	0	0	0	392	0	0	0	0	0
k__Bacteria;p__Actinobacteria;c__Actinobacteria;o__Actinomycetales;f__Propionibacteriaceae;g__Propionibacterium;s__acnes	592	1217	0	0	0	0	84	0	0	0	0	0
k__Bacteria;p__Actinobacteria;c__MB-A2-108;o__0319-7L14;f__;g__;s__	0	0	0	0	0	0	2795	0	0	0	0	0
k__Bacteria;p__Actinobacteria;c__OPB41;o__;f__;g__;s__	0	0	0	0	1874	0	0	505	0	0	0	0
k__Bacteria;p__Actinobacteria;c__Thermoleophilia;o__Gaiellales;f__Gaiellaceae;g__;s__	0	0	0	0	224	87	307	39	0	0	0	0
k__Bacteria;p__Armatimonadetes;c__Armatimonadia;o__Armatimonadales;f__Armatimonadaceae;__;__	0	0	0	0	0	0	0	0	0	0	0	47
k__Bacteria;p__Armatimonadetes;c__Armatimonadia;o__FW68;f__;g__;s__	0	0	0	0	0	0	87	0	0	0	0	0
k__Bacteria;p__Armatimonadetes;c__SJA-176;o__GAB-B06;f__;g__;s__	0	0	0	0	0	0	0	520	0	0	0	0
k__Bacteria;p__Armatimonadetes;c__SJA-176;o__RB046;f__;g__;s__	0	0	0	0	0	0	0	247	0	0	0	0
k__Bacteria;p__Bacteroidetes;__;__;__;__;__	0	0	41	0	0	0	0	0	0	0	0	40
k__Bacteria;p__Bacteroidetes;c__Bacteroidia;o__Bacteroidales;f__;g__;s__	0	0	0	0	404	0	0	0	0	0	0	0
k__Bacteria;p__Bacteroidetes;c__Bacteroidia;o__Bacteroidales;f__Bacteroidaceae;g__Bacteroides;s__	0	0	0	0	0	0	0	0	0	18	29	0
k__Bacteria;p__Bacteroidetes;c__Bacteroidia;o__Bacteroidales;f__Prevotellaceae;g__Prevotella;s__	0	0	0	0	0	0	0	0	0	16	0	0
k__Bacteria;p__Bacteroidetes;c__Bacteroidia;o__Bacteroidales;f__Rikenellaceae;g__;s__	0	0	0	0	0	0	0	0	0	32	15	0
k__Bacteria;p__Bacteroidetes;c__Cytophagia;o__Cytophagales;f__Cyclobacteriaceae;g__;s__	0	0	0	271	0	0	0	0	0	0	0	0
k__Bacteria;p__Bacteroidetes;c__Cytophagia;o__Cytophagales;f__Cytophagaceae;g__;s__	0	0	37	318	0	0	0	0	0	0	0	0
k__Bacteria;p__Bacteroidetes;c__Cytophagia;o__Cytophagales;f__Cytophagaceae;g__Flectobacillus;s__	0	0	0	27	0	0	0	0	0	0	0	306
k__Bacteria;p__Bacteroidetes;c__Cytophagia;o__Cytophagales;f__Cytophagaceae;g__Rudanella;s__	0	0	0	0	0	0	0	0	0	0	0	32
k__Bacteria;p__Bacteroidetes;c__Cytophagia;o__Cytophagales;f__Flammeovirgaceae;g__;s__	0	0	0	0	0	0	0	0	0	36	6	0
k__Bacteria;p__Bacteroidetes;c__Flavobacteriia;o__Flavobacteriales;f__;g__;s__	0	0	0	0	0	0	0	0	0	33	0	0
k__Bacteria;p__Bacteroidetes;c__Flavobacteriia;o__Flavobacteriales;f__Cryomorphaceae;g__;s__	0	0	0	0	0	0	0	0	0	272	0	0
k__Bacteria;p__Bacteroidetes;c__Flavobacteriia;o__Flavobacteriales;f__Cryomorphaceae;g__Fluviicola;s__	0	0	0	0	0	0	0	0	0	93	88	41
k__Bacteria;p__Bacteroidetes;c__Flavobacteriia;o__Flavobacteriales;f__Flavobacteriaceae;__;__	0	0	0	0	0	0	0	0	0	29	0	0
k__Bacteria;p__Bacteroidetes;c__Flavobacteriia;o__Flavobacteriales;f__Flavobacteriaceae;g__;s__	0	0	0	0	0	0	0	0	0	472	52	0
k__Bacteria;p__Bacteroidetes;c__Flavobacteriia;o__Flavobacteriales;f__Flavobacteriaceae;g__Flavobacterium;__	0	0	0	0	0	0	0	0	85	0	0	0
k__Bacteria;p__Bacteroidetes;c__Flavobacteriia;o__Flavobacteriales;f__Flavobacteriaceae;g__Flavobacterium;s__	0	0	26	362	0	0	0	0	0	0	0	333
k__Bacteria;p__Bacteroidetes;c__Flavobacteriia;o__Flavobacteriales;f__Flavobacteriaceae;g__Flavobacterium;s__frigidarium	186	0	0	130	0	0	0	0	0	0	0	0
k__Bacteria;p__Bacteroidetes;c__Flavobacteriia;o__Flavobacteriales;f__Flavobacteriaceae;g__Polaribacter;s__irgensii	0	0	0	0	0	0	0	0	0	137	56	0
k__Bacteria;p__Bacteroidetes;c__Flavobacteriia;o__Flavobacteriales;f__Flavobacteriaceae;g__Psychroserpens;s__	0	0	0	0	0	0	0	0	0	29	13	0
k__Bacteria;p__Bacteroidetes;c__Flavobacteriia;o__Flavobacteriales;f__Flavobacteriaceae;g__Sediminicola;s__	0	0	0	0	0	0	0	0	0	67	27	0
k__Bacteria;p__Bacteroidetes;c__Flavobacteriia;o__Flavobacteriales;f__NS9;g__;s__	0	0	0	0	0	0	0	0	0	33	0	0
k__Bacteria;p__Bacteroidetes;c__Sphingobacteriia;o__Sphingobacteriales;f__;g__;s__	0	0	128	0	0	0	0	0	0	0	0	0
k__Bacteria;p__Bacteroidetes;c__Sphingobacteriia;o__Sphingobacteriales;f__NS11-12;g__;s__	0	0	0	0	0	0	0	0	0	26	0	0
k__Bacteria;p__Bacteroidetes;c__Sphingobacteriia;o__Sphingobacteriales;f__Sphingobacteriaceae;g__;s__	0	0	0	0	0	27	0	143	14	0	0	0
k__Bacteria;p__Bacteroidetes;c__[Saprospirae];o__[Saprospirales];f__Chitinophagaceae;g__;s__	0	0	14	0	0	78	0	162	0	0	0	133
k__Bacteria;p__Bacteroidetes;c__[Saprospirae];o__[Saprospirales];f__Chitinophagaceae;g__Sediminibacterium;s__	0	0	0	0	0	0	0	448	0	0	0	0
k__Bacteria;p__Bacteroidetes;c__[Saprospirae];o__[Saprospirales];f__Saprospiraceae;g__;s__	0	0	0	168	0	0	0	0	0	48	0	18
k__Bacteria;p__Bacteroidetes;c__[Saprospirae];o__[Saprospirales];f__Saprospiraceae;g__Aquirestis;s__calciphila	0	0	0	0	0	0	0	0	0	0	0	83
k__Bacteria;p__Bacteroidetes;c__[Saprospirae];o__[Saprospirales];f__Saprospiraceae;g__Haliscomenobacter;s__	0	0	0	103	0	0	0	0	0	0	0	0
k__Bacteria;p__Chlorobi;c__BSV26;o__C20;f__;g__;s__	0	0	29	0	0	0	102	0	0	0	0	0
k__Bacteria;p__Chloroflexi;c__Anaerolineae;o__A31;f__S47;g__;s__	0	0	0	0	0	0	0	0	0	0	0	40
k__Bacteria;p__Chloroflexi;c__Anaerolineae;o__Anaerolineales;f__Anaerolinaceae;g__;s__	0	0	0	0	0	0	902	0	0	0	0	0
k__Bacteria;p__Chloroflexi;c__Anaerolineae;o__Anaerolineales;f__Anaerolinaceae;g__C1_B004;s__	0	0	0	0	0	0	0	322	0	0	0	0
k__Bacteria;p__Chloroflexi;c__Anaerolineae;o__Anaerolineales;f__Anaerolinaceae;g__T78;s__	0	0	0	0	1646	0	0	0	0	0	0	0
k__Bacteria;p__Chloroflexi;c__Anaerolineae;o__H39;f__;g__;s__	0	0	0	0	0	79	0	0	0	0	0	0
k__Bacteria;p__Chloroflexi;c__Anaerolineae;o__WCHB1-50;f__;g__;s__	0	0	0	0	0	0	382	0	0	0	0	0
k__Bacteria;p__Chloroflexi;c__Anaerolineae;o__envOPS12;f__;g__;s__	0	0	0	0	0	0	142	0	0	0	0	0
k__Bacteria;p__Chloroflexi;c__Chloroflexi;o__[Roseiflexales];f__;g__;s__	0	0	0	110	0	0	0	0	0	0	0	230
k__Bacteria;p__Chloroflexi;c__Ellin6529;o__;f__;g__;s__	0	0	262	0	0	11	0	307	0	16	0	0
k__Bacteria;p__Chloroflexi;c__Gitt-GS-136;o__;f__;g__;s__	0	0	268	0	0	0	139	0	0	0	0	0
k__Bacteria;p__Chloroflexi;c__Ktedonobacteria;o__Thermogemmatisporales;f__Thermogemmatisporaceae;g__;s__	65	0	0	0	0	0	0	0	0	0	0	21
k__Bacteria;p__Chloroflexi;c__P2-11E;o__;f__;g__;s__	0	0	599	35	0	0	555	0	0	0	0	0
k__Bacteria;p__Chloroflexi;c__S085;o__;f__;g__;s__	0	0	84	0	0	289	1343	1202	0	0	0	0
k__Bacteria;p__Chloroflexi;c__SHA-26;o__;f__;g__;s__	0	0	0	0	36	0	0	0	0	0	0	0
k__Bacteria;p__Chloroflexi;c__TK10;o__B07_WMSP1;f__;g__;s__	0	0	0	0	0	0	572	0	0	0	0	0
k__Bacteria;p__Chloroflexi;c__TK17;o__;f__;g__;s__	0	0	0	0	0	0	68	0	0	0	0	0
k__Bacteria;p__Cyanobacteria;__;__;__;__;__	44	0	0	24	0	0	0	0	0	0	0	0
k__Bacteria;p__Cyanobacteria;c__4C0d-2;o__MLE1-12;f__;g__;s__	0	0	0	0	0	0	0	0	0	0	0	197
k__Bacteria;p__Cyanobacteria;c__ML635J-21;o__;f__;g__;s__	0	0	0	0	0	0	0	0	0	7	0	0
k__Bacteria;p__Cyanobacteria;c__Nostocophycideae;o__Nostocales;f__Nostocaceae;g__Nostoc;s__	0	0	0	14	0	0	0	0	0	0	0	0
k__Bacteria;p__Cyanobacteria;c__Oscillatoriophycideae;o__Oscillatoriales;f__Phormidiaceae;g__Phormidium;s__	0	0	0	0	0	0	0	0	0	0	0	499
k__Bacteria;p__Cyanobacteria;c__Synechococcophycideae;o__Pseudanabaenales;f__Pseudanabaenaceae;g__Leptolyngbya;s__	12	0	0	0	0	0	0	0	2897	0	0	0
k__Bacteria;p__Cyanobacteria;c__Synechococcophycideae;o__Pseudanabaenales;f__Pseudanabaenaceae;g__Pseudanabaena;s__	0	0	0	53	0	0	0	0	0	0	0	0
k__Bacteria;p__Cyanobacteria;c__Synechococcophycideae;o__Synechococcales;f__Chamaesiphonaceae;g__;s__	0	0	0	0	0	0	0	0	1934	0	0	0
k__Bacteria;p__Firmicutes;c__Bacilli;o__Bacillales;f__;g__;s__	0	0	0	0	331	0	0	0	0	0	0	0
k__Bacteria;p__Firmicutes;c__Bacilli;o__Bacillales;f__Alicyclobacillaceae;g__Alicyclobacillus;s__	57	0	0	0	0	0	0	0	0	0	0	0
k__Bacteria;p__Firmicutes;c__Bacilli;o__Bacillales;f__Planococcaceae;g__Planomicrobium;s__	0	0	232	0	0	0	0	0	0	0	0	0
k__Bacteria;p__Firmicutes;c__Bacilli;o__Lactobacillales;f__Lactobacillaceae;g__Pediococcus;s__	0	0	0	0	0	0	0	0	0	8	0	0
k__Bacteria;p__Firmicutes;c__Bacilli;o__Lactobacillales;f__Streptococcaceae;g__Streptococcus;s__	0	0	0	0	0	0	0	0	0	13	0	0
k__Bacteria;p__Firmicutes;c__Clostridia;o__Clostridiales;__;__;__	0	0	0	0	0	1091	0	0	0	0	0	0
k__Bacteria;p__Firmicutes;c__Clostridia;o__Clostridiales;f__Clostridiaceae;g__Clostridium;s__bowmanii	0	0	0	0	0	152	0	0	0	0	0	0
k__Bacteria;p__Firmicutes;c__Clostridia;o__Clostridiales;f__Clostridiaceae;g__Thermoanaerobacterium;s__saccharolyticum	0	0	0	0	0	0	576	0	0	0	0	0
k__Bacteria;p__Firmicutes;c__Clostridia;o__Clostridiales;f__Lachnospiraceae;__;__	0	0	0	0	0	0	0	0	0	0	15	0
k__Bacteria;p__Firmicutes;c__Clostridia;o__Clostridiales;f__Lachnospiraceae;g__;s__	0	0	0	0	0	0	0	0	0	0	12	0
k__Bacteria;p__Firmicutes;c__Clostridia;o__Clostridiales;f__Lachnospiraceae;g__Blautia;s__producta	0	0	0	0	0	0	0	0	0	18	0	0
k__Bacteria;p__Firmicutes;c__Clostridia;o__Clostridiales;f__Ruminococcaceae;g__Faecalibacterium;s__prausnitzii	0	0	0	0	0	0	0	0	0	0	84	0
k__Bacteria;p__Firmicutes;c__Clostridia;o__Clostridiales;f__Ruminococcaceae;g__Ruminococcus;s__bromii	0	0	0	0	0	0	0	0	0	0	24	0
k__Bacteria;p__Firmicutes;c__Clostridia;o__Clostridiales;f__Veillonellaceae;g__Dialister;s__	0	0	0	0	0	0	0	0	0	34	0	0
k__Bacteria;p__Firmicutes;c__Clostridia;o__Clostridiales;f__Veillonellaceae;g__Phascolarctobacterium;s__	0	0	0	0	0	17	0	0	0	0	61	0
k__Bacteria;p__GN02;c__;o__;f__;g__;s__	0	0	0	0	0	0	0	0	0	4	0	0
k__Bacteria;p__GN02;c__BD1-5;o__;f__;g__;s__	0	0	0	83	0	0	0	0	0	26	0	0
k__Bacteria;p__GN02;c__GKS2-174;o__;f__;g__;s__	0	0	21	52	0	0	0	0	0	0	0	0
k__Bacteria;p__GN02;c__GN07;o__;f__;g__;s__	0	0	608	0	0	0	0	0	0	0	0	0
k__Bacteria;p__Gemmatimonadetes;c__Gemm-1;o__;f__;g__;s__	0	0	0	0	0	35	556	43	0	0	0	0
k__Bacteria;p__Gemmatimonadetes;c__Gemmatimonadetes;o__;f__;g__;s__	0	0	14	0	0	13	0	211	0	0	0	0
k__Bacteria;p__Gemmatimonadetes;c__Gemmatimonadetes;o__Gemmatimonadales;f__Gemmatimonadaceae;g__Gemmatimonas;s__	0	0	0	14	0	0	0	0	0	0	0	0
k__Bacteria;p__Gemmatimonadetes;c__Gemmatimonadetes;o__N1423WL;f__;g__;s__	0	0	0	0	0	0	590	0	0	0	0	0
k__Bacteria;p__Lentisphaerae;c__[Lentisphaeria];o__Lentisphaerales;f__Arctic95B-10;g__;s__	0	0	0	0	0	0	0	0	0	11	0	0
k__Bacteria;p__MVP-21;c__;o__;f__;g__;s__	0	0	0	0	0	0	878	0	0	0	0	0
k__Bacteria;p__Nitrospirae;c__Nitrospira;o__Nitrospirales;f__[Thermodesulfovibrionaceae];g__BD2-6;s__	0	0	0	0	0	0	36	0	0	0	0	0
k__Bacteria;p__OD1;__;__;__;__;__	0	0	0	0	0	0	0	0	0	15	0	0
k__Bacteria;p__OD1;c__;o__;f__;g__;s__	0	0	0	250	0	0	0	0	0	0	0	0
k__Bacteria;p__OD1;c__ABY1;o__;f__;g__;s__	0	0	314	182	0	0	0	0	0	28	0	107
k__Bacteria;p__OD1;c__Mb-NB09;o__;f__;g__;s__	0	0	170	6	0	0	0	0	0	0	0	0
k__Bacteria;p__OD1;c__SM2F11;o__;f__;g__;s__	0	0	0	20	0	0	0	0	0	0	0	0
k__Bacteria;p__OD1;c__ZB2;o__;f__;g__;s__	0	0	7544	1844	0	0	0	0	0	44	0	167
k__Bacteria;p__OP11;__;__;__;__;__	0	0	0	13	0	0	0	0	0	0	0	0
k__Bacteria;p__OP11;c__;o__;f__;g__;s__	0	0	100	0	0	82	0	0	0	0	0	0
k__Bacteria;p__OP11;c__OP11-3;o__;f__;g__;s__	0	0	478	23	0	0	0	0	0	0	0	0
k__Bacteria;p__OP11;c__OP11-4;o__;f__;g__;s__	0	0	659	60	0	0	754	0	0	0	0	0
k__Bacteria;p__OP11;c__WCHB1-64;o__d153;f__;g__;s__	7	0	0	10	0	0	0	0	0	0	0	0
k__Bacteria;p__OP3;__;__;__;__;__	0	0	0	0	0	7	0	0	0	0	0	0
k__Bacteria;p__OP3;c__koll11;o__GIF10;f__;g__;s__	0	0	0	0	0	0	0	0	0	0	0	16
k__Bacteria;p__Planctomycetes;c__Phycisphaerae;o__Phycisphaerales;f__;g__;s__	0	0	0	17	0	0	0	0	0	11	0	0
k__Bacteria;p__Planctomycetes;c__Pla4;o__;f__;g__;s__	0	0	26	0	0	0	0	0	0	0	0	21
k__Bacteria;p__Planctomycetes;c__Planctomycetia;o__Gemmatales;f__Gemmataceae;g__;s__	0	0	0	0	0	3092	0	0	0	0	0	88
k__Bacteria;p__Planctomycetes;c__Planctomycetia;o__Gemmatales;f__Isosphaeraceae;g__;s__	0	0	0	497	0	0	0	0	0	0	0	0
k__Bacteria;p__Planctomycetes;c__Planctomycetia;o__Pirellulales;f__Pirellulaceae;g__;s__	0	0	0	0	0	22	26	0	0	21	0	0
k__Bacteria;p__Planctomycetes;c__Planctomycetia;o__Pirellulales;f__Pirellulaceae;g__A17;s__	0	0	0	0	0	0	33	0	0	0	0	0
k__Bacteria;p__Planctomycetes;c__Planctomycetia;o__Planctomycetales;f__Planctomycetaceae;g__Planctomyces;s__	0	0	0	0	0	0	0	0	0	0	0	62
k__Bacteria;p__Proteobacteria;c__;o__;f__;g__;s__	0	0	0	0	0	0	0	63	0	0	0	0
k__Bacteria;p__Proteobacteria;c__Alphaproteobacteria;__;__;__;__	0	0	0	35	0	0	0	0	0	165	0	0
k__Bacteria;p__Proteobacteria;c__Alphaproteobacteria;o__;f__;g__;s__	0	0	0	48	0	0	0	0	0	636	58	397
k__Bacteria;p__Proteobacteria;c__Alphaproteobacteria;o__BD7-3;f__;g__;s__	0	0	0	20	0	0	0	0	0	18	0	0
k__Bacteria;p__Proteobacteria;c__Alphaproteobacteria;o__Caulobacterales;f__Caulobacteraceae;__;__	0	0	0	156	0	0	0	0	0	0	0	0
k__Bacteria;p__Proteobacteria;c__Alphaproteobacteria;o__Caulobacterales;f__Caulobacteraceae;g__;s__	0	0	0	70	0	0	0	0	0	0	0	0
k__Bacteria;p__Proteobacteria;c__Alphaproteobacteria;o__Caulobacterales;f__Caulobacteraceae;g__Brevundimonas;s__diminuta	58	0	0	0	0	0	0	0	0	0	0	0
k__Bacteria;p__Proteobacteria;c__Alphaproteobacteria;o__Caulobacterales;f__Caulobacteraceae;g__Caulobacter;s__	0	0	0	27	0	0	0	0	0	0	0	422
k__Bacteria;p__Proteobacteria;c__Alphaproteobacteria;o__Caulobacterales;f__Caulobacteraceae;g__Mycoplana;s__	0	0	0	50	0	0	53	0	0	12	0	355
k__Bacteria;p__Proteobacteria;c__Alphaproteobacteria;o__Ellin329;f__;g__;s__	0	0	0	0	0	0	0	0	0	0	0	816
k__Bacteria;p__Proteobacteria;c__Alphaproteobacteria;o__Kiloniellales;f__;g__;s__	0	0	0	0	0	0	0	0	0	0	57	0
k__Bacteria;p__Proteobacteria;c__Alphaproteobacteria;o__Kiloniellales;f__Kiloniellaceae;g__;s__	0	0	0	0	0	0	0	0	0	338	92	0
k__Bacteria;p__Proteobacteria;c__Alphaproteobacteria;o__Rhizobiales;__;__;__	0	0	0	0	0	0	413	0	0	0	0	0
k__Bacteria;p__Proteobacteria;c__Alphaproteobacteria;o__Rhizobiales;f__;g__;s__	0	0	0	23	0	329	470	0	0	0	0	0
k__Bacteria;p__Proteobacteria;c__Alphaproteobacteria;o__Rhizobiales;f__Beijerinckiaceae;g__;s__	0	0	300	0	0	0	0	0	0	0	0	0
k__Bacteria;p__Proteobacteria;c__Alphaproteobacteria;o__Rhizobiales;f__Bradyrhizobiaceae;g__Bradyrhizobium;s__	83	0	0	0	0	0	0	0	0	0	0	0
k__Bacteria;p__Proteobacteria;c__Alphaproteobacteria;o__Rhizobiales;f__Hyphomicrobiaceae;g__;s__	0	0	0	0	0	0	423	0	0	0	0	0
k__Bacteria;p__Proteobacteria;c__Alphaproteobacteria;o__Rhizobiales;f__Hyphomicrobiaceae;g__Hyphomicrobium;s__	0	0	0	0	0	0	0	0	0	0	0	373
k__Bacteria;p__Proteobacteria;c__Alphaproteobacteria;o__Rhizobiales;f__Hyphomicrobiaceae;g__Rhodoplanes;s__	0	0	0	0	0	0	0	0	0	10	0	0
k__Bacteria;p__Proteobacteria;c__Alphaproteobacteria;o__Rhizobiales;f__Rhizobiaceae;g__Agrobacterium;s__	0	0	0	0	0	0	0	0	0	0	0	108
k__Bacteria;p__Proteobacteria;c__Alphaproteobacteria;o__Rhodobacterales;f__Hyphomonadaceae;g__;s__	0	0	0	26	0	0	0	0	0	18	5	0
k__Bacteria;p__Proteobacteria;c__Alphaproteobacteria;o__Rhodobacterales;f__Rhodobacteraceae;__;__	0	0	0	0	0	0	0	0	0	1639	1471	0
k__Bacteria;p__Proteobacteria;c__Alphaproteobacteria;o__Rhodobacterales;f__Rhodobacteraceae;g__Loktanella;s__	0	0	0	0	0	0	0	0	0	149	105	0
k__Bacteria;p__Proteobacteria;c__Alphaproteobacteria;o__Rhodobacterales;f__Rhodobacteraceae;g__Octadecabacter;s__	0	0	0	0	0	0	0	0	0	2279	856	0
k__Bacteria;p__Proteobacteria;c__Alphaproteobacteria;o__Rhodobacterales;f__Rhodobacteraceae;g__Phaeobacter;s__	0	0	0	0	0	0	0	0	0	11	29	0
k__Bacteria;p__Proteobacteria;c__Alphaproteobacteria;o__Rhodobacterales;f__Rhodobacteraceae;g__Pseudoruegeria;s__	0	0	0	0	0	0	0	0	0	62	0	0
k__Bacteria;p__Proteobacteria;c__Alphaproteobacteria;o__Rhodobacterales;f__Rhodobacteraceae;g__Rhodobacter;s__	14	0	0	126	0	253	0	540	0	0	0	228
k__Bacteria;p__Proteobacteria;c__Alphaproteobacteria;o__Rhodospirillales;f__Acetobacteraceae;g__;s__	0	0	0	12	0	0	0	0	0	0	0	0
k__Bacteria;p__Proteobacteria;c__Alphaproteobacteria;o__Rhodospirillales;f__Rhodospirillaceae;g__;s__	0	0	0	0	0	0	0	0	0	894	27	475
k__Bacteria;p__Proteobacteria;c__Alphaproteobacteria;o__Rickettsiales;__;__;__	0	0	0	17	0	0	0	0	0	42	50	0
k__Bacteria;p__Proteobacteria;c__Alphaproteobacteria;o__Rickettsiales;f__;g__;s__	0	0	0	140	0	0	0	0	0	149	69	0
k__Bacteria;p__Proteobacteria;c__Alphaproteobacteria;o__Rickettsiales;f__Pelagibacteraceae;g__;s__	0	0	0	0	0	0	0	0	0	8484	5796	0
k__Bacteria;p__Proteobacteria;c__Alphaproteobacteria;o__Rickettsiales;f__Pelagibacteraceae;g__Pelagibacter;s__ubique	0	0	0	0	0	0	0	0	0	0	4	0
k__Bacteria;p__Proteobacteria;c__Alphaproteobacteria;o__Rickettsiales;f__Rickettsiaceae;g__;s__	0	0	0	100	0	0	0	0	0	0	0	732
k__Bacteria;p__Proteobacteria;c__Alphaproteobacteria;o__Sphingomonadales;f__;g__;s__	49	0	0	0	0	593	0	0	6759	0	0	0
k__Bacteria;p__Proteobacteria;c__Alphaproteobacteria;o__Sphingomonadales;f__Sphingomonadaceae;g__Kaistobacter;s__	0	0	0	0	681	125	88	0	95	13	0	0
k__Bacteria;p__Proteobacteria;c__Alphaproteobacteria;o__Sphingomonadales;f__Sphingomonadaceae;g__Novosphingobium;s__	0	0	0	0	0	203	0	107	0	0	0	0
k__Bacteria;p__Proteobacteria;c__Alphaproteobacteria;o__Sphingomonadales;f__Sphingomonadaceae;g__Sphingomonas;s__	386	0	0	55	0	148	0	0	0	0	0	0
k__Bacteria;p__Proteobacteria;c__Alphaproteobacteria;o__Sphingomonadales;f__Sphingomonadaceae;g__Zymomonas;s__	0	0	0	21	0	0	0	0	0	0	0	120
k__Bacteria;p__Proteobacteria;c__Betaproteobacteria;__;__;__;__	0	0	91	3	0	0	10	0	0	0	0	0
k__Bacteria;p__Proteobacteria;c__Betaproteobacteria;o__;f__;g__;s__	0	0	0	0	0	0	0	0	0	14	0	0
k__Bacteria;p__Proteobacteria;c__Betaproteobacteria;o__Burkholderiales;f__Alcaligenaceae;g__;s__	0	0	0	24	0	0	0	0	0	0	0	36
k__Bacteria;p__Proteobacteria;c__Betaproteobacteria;o__Burkholderiales;f__Comamonadaceae;__;__	0	0	0	32	0	0	0	0	0	0	0	35
k__Bacteria;p__Proteobacteria;c__Betaproteobacteria;o__Burkholderiales;f__Comamonadaceae;g__Limnohabitans;__	0	0	0	0	0	0	0	0	0	0	0	63
k__Bacteria;p__Proteobacteria;c__Betaproteobacteria;o__Burkholderiales;f__Comamonadaceae;g__Paucibacter;s__	0	0	0	0	0	0	0	185	0	0	0	0
k__Bacteria;p__Proteobacteria;c__Betaproteobacteria;o__Burkholderiales;f__Comamonadaceae;g__Polaromonas;s__	0	0	0	60	0	0	0	14	0	0	0	0
k__Bacteria;p__Proteobacteria;c__Betaproteobacteria;o__Burkholderiales;f__Comamonadaceae;g__Rhodoferax;s__	0	0	0	68	0	0	0	11	0	0	0	41
k__Bacteria;p__Proteobacteria;c__Betaproteobacteria;o__Burkholderiales;f__Oxalobacteraceae;g__Herminiimonas;s__	47	0	0	0	0	0	0	349	0	0	0	0
k__Bacteria;p__Proteobacteria;c__Betaproteobacteria;o__Burkholderiales;f__Oxalobacteraceae;g__Janthinobacterium;s__	0	0	0	0	0	0	160	0	0	0	0	0
k__Bacteria;p__Proteobacteria;c__Betaproteobacteria;o__Burkholderiales;f__Oxalobacteraceae;g__Polynucleobacter;s__	0	0	0	142	0	0	0	0	0	0	0	0
k__Bacteria;p__Proteobacteria;c__Betaproteobacteria;o__Hydrogenophilales;f__Hydrogenophilaceae;g__Thiobacillus;s__	0	0	21	0	0	121	91	1095	4	0	0	0
k__Bacteria;p__Proteobacteria;c__Betaproteobacteria;o__Methylophilales;f__Methylophilaceae;g__;s__	0	0	0	0	0	0	0	0	0	14	0	0
k__Bacteria;p__Proteobacteria;c__Betaproteobacteria;o__Methylophilales;f__Methylophilaceae;g__Methylotenera;s__mobilis	0	0	0	0	0	0	0	11	6	0	0	0
k__Bacteria;p__Proteobacteria;c__Betaproteobacteria;o__Neisseriales;f__Neisseriaceae;g__Iodobacter;s__fluviatilis	0	0	0	0	0	0	0	0	0	0	0	32
k__Bacteria;p__Proteobacteria;c__Betaproteobacteria;o__Rhodocyclales;f__Rhodocyclaceae;__;__	0	0	11	0	0	0	0	0	0	0	0	0
k__Bacteria;p__Proteobacteria;c__Betaproteobacteria;o__SBla14;f__;g__;s__	0	0	46	0	0	63	0	0	0	0	0	0
k__Bacteria;p__Proteobacteria;c__Betaproteobacteria;o__SC-I-84;f__;g__;s__	0	0	0	0	0	0	141	0	0	0	0	0
k__Bacteria;p__Proteobacteria;c__Deltaproteobacteria;o__Bdellovibrionales;f__Bdellovibrionaceae;g__Bdellovibrio;s__	0	0	0	78	0	0	0	0	0	0	0	0
k__Bacteria;p__Proteobacteria;c__Deltaproteobacteria;o__Desulfovibrionales;f__Desulfovibrionaceae;g__Desulfovibrio;s__	0	0	0	0	0	0	0	0	0	0	20	0
k__Bacteria;p__Proteobacteria;c__Deltaproteobacteria;o__Desulfuromonadales;f__Geobacteraceae;g__Geobacter;s__	0	0	0	0	0	0	69	0	0	0	0	0
k__Bacteria;p__Proteobacteria;c__Deltaproteobacteria;o__MBNT15;f__;g__;s__	0	0	0	0	0	0	122	0	0	0	0	0
k__Bacteria;p__Proteobacteria;c__Deltaproteobacteria;o__MIZ46;f__;g__;s__	0	0	0	0	0	0	0	0	0	0	0	18
k__Bacteria;p__Proteobacteria;c__Deltaproteobacteria;o__Myxococcales;f__OM27;g__;s__	0	0	0	0	0	43	0	0	0	104	31	0
k__Bacteria;p__Proteobacteria;c__Deltaproteobacteria;o__Syntrophobacterales;f__Syntrophobacteraceae;g__;s__	0	0	0	0	0	0	11	0	0	0	0	19
k__Bacteria;p__Proteobacteria;c__Epsilonproteobacteria;o__Campylobacterales;f__Campylobacteraceae;g__Arcobacter;s__	0	0	0	0	0	0	0	0	0	44	51	0
k__Bacteria;p__Proteobacteria;c__Epsilonproteobacteria;o__Campylobacterales;f__Helicobacteraceae;g__;s__	0	0	0	0	0	0	0	0	0	9	0	0
k__Bacteria;p__Proteobacteria;c__Epsilonproteobacteria;o__Campylobacterales;f__Helicobacteraceae;g__Sulfuricurvum;s__kujiense	0	0	609	0	0	53599	0	79364	0	255	0	0
k__Bacteria;p__Proteobacteria;c__Gammaproteobacteria;__;__;__;__	0	0	67	19	0	0	0	0	0	30	32	0
k__Bacteria;p__Proteobacteria;c__Gammaproteobacteria;o__;f__;g__;s__	0	0	0	0	0	0	0	0	0	0	3	0
k__Bacteria;p__Proteobacteria;c__Gammaproteobacteria;o__Alteromonadales;f__Alteromonadaceae;g__HTCC2207;s__	0	0	0	0	0	0	0	0	0	63	42	0
k__Bacteria;p__Proteobacteria;c__Gammaproteobacteria;o__Alteromonadales;f__HTCC2188;g__HTCC;s__	0	0	0	0	0	0	0	0	0	56	23	0
k__Bacteria;p__Proteobacteria;c__Gammaproteobacteria;o__Alteromonadales;f__OM60;g__;s__	0	0	0	0	0	0	0	0	0	22	0	0
k__Bacteria;p__Proteobacteria;c__Gammaproteobacteria;o__Chromatiales;f__;g__;s__	0	0	0	0	0	0	0	0	0	243	0	0
k__Bacteria;p__Proteobacteria;c__Gammaproteobacteria;o__Legionellales;f__;g__;s__	0	0	0	0	0	0	0	0	0	0	0	6
k__Bacteria;p__Proteobacteria;c__Gammaproteobacteria;o__Legionellales;f__Coxiellaceae;g__;s__	42	0	0	0	0	0	0	0	0	0	0	0
k__Bacteria;p__Proteobacteria;c__Gammaproteobacteria;o__Oceanospirillales;f__;g__;s__	0	0	0	0	0	0	0	0	0	46	0	0
k__Bacteria;p__Proteobacteria;c__Gammaproteobacteria;o__Oceanospirillales;f__Halomonadaceae;g__Candidatus Portiera;s__	0	0	0	0	0	0	0	0	0	78	21	0
k__Bacteria;p__Proteobacteria;c__Gammaproteobacteria;o__Oceanospirillales;f__Halomonadaceae;g__Halomonas;__	0	11	0	0	0	0	0	0	37	0	0	0
k__Bacteria;p__Proteobacteria;c__Gammaproteobacteria;o__Oceanospirillales;f__Halomonadaceae;g__Halomonas;s__	0	797	0	0	0	0	0	36	0	0	0	0
k__Bacteria;p__Proteobacteria;c__Gammaproteobacteria;o__Oceanospirillales;f__Oceanospirillaceae;g__;s__	0	0	0	0	0	0	0	0	0	282	177	0
k__Bacteria;p__Proteobacteria;c__Gammaproteobacteria;o__Oceanospirillales;f__SUP05;g__;s__	0	0	0	0	0	0	0	0	0	16	0	0
k__Bacteria;p__Proteobacteria;c__Gammaproteobacteria;o__Oceanospirillales;f__Saccharospirillaceae;g__;s__	0	0	0	0	0	0	0	0	0	2	0	0
k__Bacteria;p__Proteobacteria;c__Gammaproteobacteria;o__Pseudomonadales;f__Moraxellaceae;g__Enhydrobacter;s__	0	0	0	0	0	0	0	0	35	0	0	0
k__Bacteria;p__Proteobacteria;c__Gammaproteobacteria;o__Pseudomonadales;f__Pseudomonadaceae;g__Pseudomonas;s__	0	0	0	0	0	0	0	0	0	0	0	30
k__Bacteria;p__Proteobacteria;c__Gammaproteobacteria;o__Thiotrichales;f__Piscirickettsiaceae;g__;s__	0	0	0	0	0	0	0	0	0	20	0	0
k__Bacteria;p__Proteobacteria;c__Gammaproteobacteria;o__Xanthomonadales;f__Xanthomonadaceae;g__;s__	0	0	0	0	0	45	0	183	197	0	0	0
k__Bacteria;p__Proteobacteria;c__Gammaproteobacteria;o__Xanthomonadales;f__Xanthomonadaceae;g__Lysobacter;s__	0	0	38	0	0	0	0	0	0	0	0	0
k__Bacteria;p__Proteobacteria;c__Gammaproteobacteria;o__Xanthomonadales;f__Xanthomonadaceae;g__Thermomonas;__	0	0	0	0	0	32	0	0	0	0	0	0
k__Bacteria;p__Proteobacteria;c__Gammaproteobacteria;o__Xanthomonadales;f__Xanthomonadaceae;g__Thermomonas;s__	0	0	0	0	0	27	0	0	0	0	0	0
k__Bacteria;p__TM6;c__SJA-4;o__;f__;g__;s__	0	0	0	0	0	0	0	79	0	0	0	0
k__Bacteria;p__TM7;c__;o__;f__;g__;s__	0	0	0	8	0	0	0	0	0	0	0	0
k__Bacteria;p__TM7;c__MJK10;o__;f__;g__;s__	0	0	0	39	0	78	0	0	0	0	0	0
k__Bacteria;p__TM7;c__SC3;o__;f__;g__;s__	0	0	868	9	0	0	0	0	0	0	0	0
k__Bacteria;p__TM7;c__TM7-1;o__;f__;g__;s__	0	0	2569	354	0	0	0	371	0	23	0	0
k__Bacteria;p__TM7;c__TM7-3;__;__;__;__	0	0	381	19	0	0	0	0	0	0	0	0
k__Bacteria;p__TM7;c__TM7-3;o__;f__;g__;s__	0	0	147	0	0	0	0	0	0	0	0	0
k__Bacteria;p__TM7;c__TM7-3;o__Blgi18;f__;g__;s__	0	0	274	0	0	0	0	0	0	0	0	0
k__Bacteria;p__TM7;c__TM7-3;o__EW055;f__;g__;s__	0	0	405	57	0	0	0	0	0	0	0	0
k__Bacteria;p__Verrucomicrobia;c__Verrucomicrobiae;o__Verrucomicrobiales;f__Verrucomicrobiaceae;g__;s__	0	0	0	0	0	6	0	0	0	178	53	0
k__Bacteria;p__Verrucomicrobia;c__Verrucomicrobiae;o__Verrucomicrobiales;f__Verrucomicrobiaceae;g__Prosthecobacter;s__	0	0	0	0	0	0	0	0	0	0	0	68
k__Bacteria;p__Verrucomicrobia;c__[Pedosphaerae];o__[Pedosphaerales];f__[Pedosphaeraceae];g__Pedosphaera;s__	0	0	0	0	0	0	0	0	0	0	0	27
k__Bacteria;p__Verrucomicrobia;c__[Spartobacteria];o__[Chthoniobacterales];f__01D2Z36;g__;s__	0	0	0	10	0	0	0	0	0	0	0	0
k__Bacteria;p__Verrucomicrobia;c__[Spartobacteria];o__[Chthoniobacterales];f__[Chthoniobacteraceae];g__Candidatus Xiphinematobacter;s__	0	0	0	14	0	0	0	0	0	0	0	0
k__Bacteria;p__WPS-2;c__;o__;f__;g__;s__	52	0	0	0	0	0	0	0	0	0	0	0
k__Bacteria;p__WS6;c__B142;o__;f__;g__;s__	39	0	0	0	0	0	0	0	0	0	0	0
sample	C-ice-1	C-ice-2	G-wtr-A	L-wtr	S-ice-A1	S-ice-A2	S-ice-B1	S-ice-B2	S-ice-C1	Sea-F	Sea-H	Tap
sampletype	clear_ice	clear_ice	glacial_water	lake_water	subglacial_ice	subglacial_ice	subglacial_ice	subglacial_ice	subglacial_ice	sea_water	sea_water	tap_water

## Sheet: Media composition
DRBC - Dichloran Rose Bengal Chloramphenicol Agar Base	g/L
Enzymatic digest of plant and animal tissue	5
D-Glucose (C6H12O6)	10
Potassium dihydrogenphosphate (KH2PO4)	1
Magnesium sulphate (MgSO4.H2O)	0.5
Dichloran (2,6-dichloro-4-nitroaniline)	0.002
Rose Bengal	0.025
Agar	15
Chloramphenicol	0.5
SNA - Synthetic Nutrient Agar	g/L
KH2PO4	1
KNO3	1
MgSO4 7H2O	0.5
KCl	0.5
D-Glucose (C6H12O6)	0.2
D-Saccarose (C12H22O11)	0.2
Agar	20
Chloramphenicol	0.5
R2A - Reasoner's 2A Agar	g/L
Peptone	0.5
Starch	0.5
D-Glucose (C6H12O6)	0.5
Yeast Extract	0.5
Casein Hydrolysate	0.5
Dipotassium Phosphate	0.3
Sodium Pyruvate	0.3
Magnesium Sulfate Anhydrous	0.024
Bacteriological Agar	15
Chloramphenicol	0.5
MM - Minimal medium 10X concentration	g/L
NaNO3	60
KH2PO4	15
KCl	5
MgSO4	5
FeSO4 7H2O	0.002
Trace Elements stock solution	2 ml/L
Trace Elements (stock solution, for 1 liter od concentarte be used above)
EDTA	10
ZnSO4 7H2O	4.4
MnCl2 4H2O	1.01
CoCl2 6H2O	0.32
CuSO4 5H2O	0.315
(NH4)6Mo7O24 4H2O	0.22
CaCl2 2H2O	1.47
MM - Minimal medium Agar (1X concentration)	g/L
Dilute 10:1 MM 10X concentration
Agar	20
Chloramphenicol	0.5
MY10-12 - Malt Yeast Extract 10% sodium chloride and 12% glucose	g/L
Malt extract	20
Yeast extract	5
Sodium chloride (NaCl)	100
D-Glucose (C6H12O6)	120
Agar	20
Chloramphenicol	0.5
DG-18 - Dichloran 18% mass fraction Glycerol Agar Base	g/L
Enzymatic digest of casein	5
D-Glucose (C6H12O6)	10
Potassium dihydrogenphosphate (KH2PO4)	1
Magnesium sulphate (MgSO4.H2O)	0.5
Dichloran (2,6-dichloro-4-nitroaniline)	0.002
Agar	13.5
Glycerol	220
Chloramphenicol	0.5

## Sheet: Phylogenetic trees
ITS trees
Phylogenetic analysis of the ITS sequences of fungi (in bold) from subglacial ice and glacial meltwater of the Svalbard glaciers compared with sequences of type strains or other closest species following BLAST
analysis, deposited in the GenBank database. The trees were constructed using the maximum composite likelihood method. Bootstrap values are shown (500 replicates). TYPE = Type strain.
Phylogenetic analysis of the LSU sequences of fungi (in bold) from subglacial ice and glacial meltwater of the Svalbard glaciers compared with sequences of type strains or other closest species following BLAST
analysis, deposited in the GenBank database. The trees were constructed using the maximum composite likelihood method. Bootstrap values are shown (500 replicates). TYPE = Type strain.
Phylogenetic analysis of the 16S sequences ofbacteria (in bold) from subglacial ice and glacial meltwater of the Svalbard glaciers compared with sequences of type strains or other closest species following BLAST
analysis, deposited in the GenBank database. The trees were constructed using the maximum composite likelihood method. Bootstrap values are shown (500 replicates).

[truncated: 4 more sheets: Rarefaction curves_fungi, Rarefaction curves_bacteria, SIMPER, Pedersenbreen_DG-18]
